# Supplementary material for: Trapping of a Single Microparticle Using AC Dielectrophoresis Forces in a Microfluidic Chip
Source: Micromachines (Basel). 2023 Jan 8;14(1):159. doi: 10.3390/mi14010159 (PMC9863554; doi:10.3390/mi14010159)
Supplement: Supplementary file 1 [file micromachines-14-00159-s001.zip]

Archive with 1 entries (1 files):
- micromachines-2063598-supplementary.pdf
